# Supplementary material for: TREM1 regulates antifungal immune responses in invasive pulmonary aspergillosis
Source: Virulence. 2021 Feb 2;12(1):570–83. doi: 10.1080/21505594.2021.1879471 (PMC7872058; doi:10.1080/21505594.2021.1879471)
Supplement: Supplemental Material [file KVIR_A_1879471_SM6548.zip]

Archive with 5 entries (4 files):
- Supplementary information/
- Supplementary information/Suplementary table 2.docx
- Supplementary information/Supplemantary_figure_1.docx
- Supplementary information/Supplemental Material.docx
- Supplementary information/Supplementary_methods.docx
